# Supplementary material for: Genotyping 1000 yeast strains by next-generation sequencing
Source: BMC Genomics. 2013 Feb 9;14:90. doi: 10.1186/1471-2164-14-90 (PMC3575377; doi:10.1186/1471-2164-14-90)
Supplement: Additional file 1: Tables S1 — Summary of publications on DNA-Seq improvements, Tables S2. Quality measures for different library preparations, Tables S3. Oligonucleotide sequences, Tables S4. Recombination sites in SK1xS96 segregants, Tables S5. List of 20 regions with biggest differences between recombination frequency between S96xYJM789 and SK1xS96 set. [file 1471-2164-14-90-S1.zip › supplementary_Tables/Supplementary Table 4.txt]

cell	chr	start	end
768_1_A1	chr01	88009	90331
768_1_A1	chr01	189700	190019
768_1_A1	chr01	191020	191466
768_1_A10	chr01	126903	128638
768_1_A11	chr01	61709	62309
768_1_A11	chr01	62991	63993
768_1_A11	chr01	132069	135321
768_1_A2	chr01	155507	158816
768_1_A3	chr01	46376	46724
768_1_A3	chr01	57456	59350
768_1_A3	chr01	112137	114284
768_1_A6	chr01	44936	45025
768_1_A6	chr01	193254	193731
768_1_A7	chr01	130900	135321
768_1_A9	chr01	65524	66697
768_1_B1	chr01	188184	188875
768_1_B11	chr01	91045	91630
768_1_B12	chr01	188933	189700
768_1_B12	chr01	191020	191466
768_1_B3	chr01	129518	130255
768_1_B3	chr01	131306	135321
768_1_B4	chr01	82380	83614
768_1_B5	chr01	57740	59350
768_1_B6	chr01	129518	130255
768_1_B7	chr01	121236	126903
768_1_B8	chr01	121236	128638
768_1_B8	chr01	167174	170721
768_1_B9	chr01	132069	135321
768_1_C1	chr01	33613	33701
768_1_C1	chr01	129518	130255
768_1_C1	chr01	195904	196192
768_1_C10	chr01	80078	80555
768_1_C10	chr01	132069	136912
768_1_C10	chr01	181818	182039
768_1_C11	chr01	82380	83614
768_1_C11	chr01	188184	188875
768_1_C11	chr01	191812	192164
768_1_C2	chr01	166430	166572
768_1_C2	chr01	167174	170721
768_1_C3	chr01	77738	78188
768_1_C3	chr01	188184	188875
768_1_C4	chr01	173220	173964
768_1_C5	chr01	191020	191466
768_1_C8	chr01	72953	73491
768_1_C8	chr01	113327	114284
768_1_C9	chr01	129518	130255
768_1_D1	chr01	71617	73634
768_1_D10	chr01	56787	57456
768_1_D12	chr01	176946	178599
768_1_D2	chr01	71617	72953
768_1_D3	chr01	51952	52614
768_1_D5	chr01	33701	33790
768_1_D5	chr01	132069	135321
768_1_D5	chr01	153184	158816
768_1_D6	chr01	137338	138501
768_1_D7	chr01	111181	113208
768_1_D7	chr01	113327	114284
768_1_E1	chr01	66697	67477
768_1_E1	chr01	71617	72953
768_1_E1	chr01	167174	170721
768_1_E10	chr01	109736	110857
768_1_E11	chr01	131306	132069
768_1_E11	chr01	192717	193125
768_1_E12	chr01	31636	31756
768_1_E3	chr01	81842	82077
768_1_E3	chr01	116906	117400
768_1_E4	chr01	39163	39908
768_1_E4	chr01	112137	113133
768_1_E6	chr01	191812	192164
768_1_E7	chr01	56787	57456
768_1_E9	chr01	57740	59350
768_1_F1	chr01	80078	80555
768_1_F1	chr01	93564	94473
768_1_F10	chr01	115666	116328
768_1_F10	chr01	158872	159624
768_1_F11	chr01	75521	76206
768_1_F11	chr01	155507	158816
768_1_F12	chr01	104069	107246
768_1_F3	chr01	126903	128638
768_1_F6	chr01	70229	72953
768_1_F7	chr01	74646	74787
768_1_F9	chr01	126903	129064
768_1_G1	chr01	60446	60775
768_1_G1	chr01	178680	178987
768_1_G1	chr01	188933	189700
768_1_G1	chr01	191466	191611
768_1_G12	chr01	141186	143681
768_1_G12	chr01	181818	182039
768_1_G3	chr01	68552	68726
768_1_G3	chr01	138652	138909
768_1_G4	chr01	145636	146541
768_1_G7	chr01	188933	190019
768_1_G8	chr01	83614	84047
768_1_G8	chr01	126903	128638
768_1_G8	chr01	131306	132069
768_1_G8	chr01	167174	170721
768_1_G9	chr01	71313	71602
768_1_H10	chr01	93564	94473
768_1_H10	chr01	167174	170721
768_1_H11	chr01	82380	83614
768_1_H11	chr01	126903	128638
768_1_H11	chr01	131306	132069
768_1_H11	chr01	190630	191466
768_1_H2	chr01	190423	190552
768_1_H3	chr01	132069	135321
768_1_H4	chr01	38534	38658
768_1_H4	chr01	39163	39908
768_1_H4	chr01	182513	183264
768_1_H4	chr01	184250	184328
768_1_H5	chr01	188184	188875
768_1_H5	chr01	191812	192164
768_1_H7	chr01	66004	66149
768_1_H7	chr01	113327	114284
768_1_H8	chr01	130779	130978
768_1_H9	chr01	188933	191466
768_1_H9	chr01	193254	193731
768_2_A10	chr01	44687	44892
768_2_A10	chr01	72953	73491
768_2_A10	chr01	188933	189700
768_2_A11	chr01	54509	54662
768_2_A11	chr01	128757	129064
768_2_A12	chr01	82380	83614
768_2_A12	chr01	109736	113133
768_2_A2	chr01	92892	93564
768_2_A6	chr01	35669	35737
768_2_A6	chr01	91630	92385
768_2_A6	chr01	93564	94473
768_2_A6	chr01	190142	190396
768_2_A8	chr01	111181	112137
768_2_A8	chr01	126903	128638
768_2_B1	chr01	51523	51775
768_2_B1	chr01	55172	55214
768_2_B1	chr01	57740	59350
768_2_B10	chr01	108929	113133
768_2_B10	chr01	167174	170721
768_2_B12	chr01	31019	31392
768_2_B12	chr01	129518	130255
768_2_B2	chr01	129518	130255
768_2_B2	chr01	167174	170721
768_2_B3	chr01	195744	195904
768_2_B4	chr01	141186	141986
768_2_B5	chr01	71617	72953
768_2_B5	chr01	115666	116328
768_2_B6	chr01	173964	174672
768_2_B7	chr01	141186	141986
768_2_B8	chr01	190142	190396
768_2_C1	chr01	135327	136912
768_2_C11	chr01	191466	191611
768_2_C12	chr01	190142	190396
768_2_C12	chr01	194946	195138
768_2_C2	chr01	57740	59350
768_2_C2	chr01	62000	62309
768_2_C2	chr01	187762	188087
768_2_C4	chr01	119952	120945
768_2_C4	chr01	197867	197977
768_2_C6	chr01	126903	128638
768_2_C9	chr01	113327	114284
768_2_D1	chr01	111181	112137
768_2_D1	chr01	191020	191466
768_2_D10	chr01	57740	59350
768_2_D3	chr01	55328	55526
768_2_D3	chr01	67730	67802
768_2_D4	chr01	135327	136912
768_2_D4	chr01	190142	190396
768_2_D5	chr01	129518	130255
768_2_D6	chr01	129518	130255
768_2_D6	chr01	188933	189700
768_2_D7	chr01	57740	59350
768_2_D7	chr01	121236	126903
768_2_D7	chr01	155507	158816
768_2_D8	chr01	33701	33790
768_2_D8	chr01	71617	72953
768_2_D8	chr01	159895	180976
768_2_E10	chr01	155507	159624
768_2_E12	chr01	57740	59350
768_2_E12	chr01	167174	173964
768_2_E2	chr01	37461	37522
768_2_E3	chr01	87549	87603
768_2_E3	chr01	131306	132069
768_2_E4	chr01	49506	49615
768_2_E4	chr01	195904	196192
768_2_E4	chr01	198007	198085
768_2_E6	chr01	141186	143087
768_2_E7	chr01	111181	112137
768_2_E7	chr01	114825	115630
768_2_E7	chr01	173964	174672
768_2_E7	chr01	181485	181746
768_2_E8	chr01	33893	33997
768_2_F1	chr01	175407	175847
768_2_F10	chr01	36899	37295
768_2_F11	chr01	129518	130255
768_2_F11	chr01	130779	130900
768_2_F2	chr01	155507	158816
768_2_F3	chr01	69722	69999
768_2_F3	chr01	126903	128638
768_2_F3	chr01	167174	170721
768_2_F5	chr01	190630	191020
768_2_F5	chr01	193125	193185
768_2_F7	chr01	40381	40680
768_2_G1	chr01	109736	110857
768_2_G10	chr01	68740	68960
768_2_G11	chr01	129518	135321
768_2_G11	chr01	191812	192164
768_2_G3	chr01	100001	100064
768_2_G3	chr01	100841	101178
768_2_G4	chr01	188145	188875
768_2_G6	chr01	111181	116328
768_2_G6	chr01	176946	178599
768_2_G8	chr01	59660	60199
768_2_H10	chr01	77555	77738
768_2_H11	chr01	36161	36525
768_2_H11	chr01	131306	132069
768_2_H12	chr01	167174	175407
768_2_H12	chr01	176711	178599
768_2_H3	chr01	126903	128638
768_2_H3	chr01	129518	130255
768_2_H3	chr01	191020	191466
768_2_H4	chr01	112137	113133
768_2_H5	chr01	91630	92567
768_2_H5	chr01	193801	194095
768_2_H6	chr01	62991	63993
768_2_H6	chr01	178599	178987
768_2_H7	chr01	167174	170721
768_2_H9	chr01	80749	80947
768_2_H9	chr01	84047	84859
768_3_A1	chr01	67802	68740
768_3_A1	chr01	138652	138909
768_3_A10	chr01	75521	76206
768_3_A10	chr01	77153	77434
768_3_A10	chr01	79925	80051
768_3_A10	chr01	141986	143087
768_3_A11	chr01	129518	130255
768_3_A11	chr01	188184	188875
768_3_A12	chr01	57740	59350
768_3_A4	chr01	188184	188875
768_3_A9	chr01	109736	110857
768_3_B1	chr01	82380	83614
768_3_B1	chr01	179245	179612
768_3_B1	chr01	182087	182204
768_3_B10	chr01	66697	67477
768_3_B11	chr01	68960	69113
768_3_B11	chr01	71617	72953
768_3_B11	chr01	167174	170721
768_3_B12	chr01	112137	113133
768_3_B3	chr01	132069	135321
768_3_B4	chr01	72953	73491
768_3_B5	chr01	39163	39908
768_3_B6	chr01	188145	189700
768_3_B7	chr01	88009	90331
768_3_B7	chr01	94473	94570
768_3_B8	chr01	45199	45342
768_3_B8	chr01	194613	194619
768_3_B9	chr01	35071	35509
768_3_C1	chr01	121236	126903
768_3_C12	chr01	57740	59350
768_3_C2	chr01	75521	76206
768_3_C2	chr01	76498	77116
768_3_C2	chr01	80078	80555
768_3_C2	chr01	189700	190019
768_3_C2	chr01	191020	191698
768_3_C3	chr01	43785	44151
768_3_C3	chr01	188145	189700
768_3_C4	chr01	30788	30818
768_3_C4	chr01	77738	78347
768_3_C4	chr01	129518	130255
768_3_C4	chr01	131306	132069
768_3_C5	chr01	85752	87491
768_3_C5	chr01	129518	130255
768_3_C6	chr01	117941	118998
768_3_C6	chr01	130978	131306
768_3_C7	chr01	82380	83614
768_3_C7	chr01	193731	193801
768_3_C8	chr01	66179	67477
768_3_C8	chr01	70622	70906
768_3_C8	chr01	132069	135321
768_3_D2	chr01	67802	68552
768_3_D2	chr01	119952	120348
768_3_D2	chr01	191812	192423
768_3_D4	chr01	126903	128638
768_3_D4	chr01	129076	129477
768_3_D5	chr01	75521	76206
768_3_D6	chr01	113327	114284
768_3_D6	chr01	167174	170721
768_3_D9	chr01	190423	190552
768_3_D9	chr01	191812	192164
768_3_E1	chr01	188184	188875
768_3_E10	chr01	129518	130255
768_3_E11	chr01	188184	188875
768_3_E3	chr01	70622	70906
768_3_E3	chr01	74191	74539
768_3_E3	chr01	129518	130255
768_3_E3	chr01	131306	135321
768_3_E4	chr01	114825	115630
768_3_E4	chr01	172968	173964
768_3_E6	chr01	131306	132069
768_3_E6	chr01	186133	186140
768_3_E6	chr01	191812	192164
768_3_E8	chr01	83614	84859
768_3_E8	chr01	167174	170721
768_3_E9	chr01	82380	83614
768_3_E9	chr01	191812	192164
768_3_F1	chr01	88009	90331
768_3_F11	chr01	114825	115630
768_3_F12	chr01	111181	112137
768_3_F2	chr01	135327	136912
768_3_F2	chr01	188184	188875
768_3_F2	chr01	190630	190874
768_3_F4	chr01	96093	98348
768_3_F4	chr01	100841	101178
768_3_F6	chr01	188933	189700
768_3_F7	chr01	57740	59350
768_3_F7	chr01	64500	65366
768_3_F7	chr01	130779	130978
768_3_F9	chr01	101194	101199
768_3_F9	chr01	131306	132069
768_3_F9	chr01	187762	188087
768_3_G1	chr01	167174	170721
768_3_G10	chr01	188933	190396
768_3_G11	chr01	191020	191466
768_3_G12	chr01	104069	108458
768_3_G2	chr01	39908	40238
768_3_G3	chr01	155507	158816
768_3_G4	chr01	40680	40861
768_3_H1	chr01	167174	170721
768_3_H10	chr01	181818	182039
768_3_H11	chr01	107539	108458
768_3_H12	chr01	126903	128638
768_3_H2	chr01	191020	191466
768_3_H3	chr01	60446	60775
768_3_H3	chr01	112137	113133
768_3_H4	chr01	69404	69722
768_3_H4	chr01	81842	82077
768_3_H4	chr01	82380	83614
768_3_H9	chr01	59660	60199
768_3_H9	chr01	188184	189700
768_4_A1	chr01	173964	174672
768_4_A10	chr01	109736	110857
768_4_A2	chr01	126903	128638
768_4_A3	chr01	126903	132069
768_4_A5	chr01	57740	59660
768_4_A5	chr01	69404	69722
768_4_A5	chr01	70229	70346
768_4_A7	chr01	66697	67477
768_4_A7	chr01	91630	92385
768_4_A7	chr01	92892	94473
768_4_A9	chr01	44687	44892
768_4_A9	chr01	57456	57740
768_4_A9	chr01	181818	182039
768_4_B1	chr01	56787	57456
768_4_B1	chr01	126903	128638
768_4_B12	chr01	57740	60199
768_4_B12	chr01	126903	128638
768_4_B3	chr01	131306	135321
768_4_B3	chr01	189700	190019
768_4_B3	chr01	193254	193731
768_4_B4	chr01	167174	170721
768_4_B5	chr01	188184	189700
768_4_B6	chr01	197036	197114
768_4_B8	chr01	112137	113133
768_4_B9	chr01	186851	193731
768_4_C11	chr01	66179	66697
768_4_C11	chr01	70346	70462
768_4_C12	chr01	192279	192423
768_4_C12	chr01	192717	193125
768_4_C3	chr01	57740	59350
768_4_C4	chr01	66179	66697
768_4_C4	chr01	137065	137338
768_4_C4	chr01	182204	182374
768_4_C7	chr01	28698	28846
768_4_C7	chr01	29181	30052
768_4_C8	chr01	57740	59350
768_4_C8	chr01	137338	138501
768_4_C8	chr01	143854	144408
768_4_C9	chr01	32653	32884
768_4_C9	chr01	158872	159624
768_4_D1	chr01	117941	118998
768_4_D1	chr01	188184	188875
768_4_D1	chr01	191466	191611
768_4_D10	chr01	67802	68552
768_4_D10	chr01	69113	69281
768_4_D10	chr01	115666	116328
768_4_D10	chr01	120379	120945
768_4_D10	chr01	188933	189700
768_4_D11	chr01	57740	59350
768_4_D12	chr01	81732	81842
768_4_D12	chr01	188184	190019
768_4_D3	chr01	176711	178652
768_4_D3	chr01	178680	178987
768_4_D3	chr01	179245	179612
768_4_D4	chr01	84047	84859
768_4_D8	chr01	80749	80947
768_4_D9	chr01	82380	83614
768_4_D9	chr01	182374	182441
768_4_D9	chr01	185153	185910
768_4_E1	chr01	82380	83614
768_4_E1	chr01	85752	87491
768_4_E10	chr01	35071	35467
768_4_E3	chr01	144828	145636
768_4_E3	chr01	188184	189700
768_4_E3	chr01	194619	194797
768_4_E5	chr01	132069	135321
768_4_E7	chr01	191020	191466
768_4_E8	chr01	141986	143087
768_4_E9	chr01	135327	136912
768_4_E9	chr01	155507	158816
768_4_F1	chr01	56787	57456
768_4_F1	chr01	91630	92385
768_4_F1	chr01	93564	94473
768_4_F1	chr01	126903	128638
768_4_F1	chr01	129076	129477
768_4_F10	chr01	68740	68870
768_4_F10	chr01	69722	69999
768_4_F10	chr01	181818	182039
768_4_F11	chr01	193254	193731
768_4_F3	chr01	109736	110857
768_4_F4	chr01	62991	63993
768_4_F4	chr01	155507	158816
768_4_F5	chr01	190142	190396
768_4_F7	chr01	190874	191020
768_4_F8	chr01	193801	194095
768_4_G1	chr01	57740	59350
768_4_G1	chr01	82380	83614
768_4_G11	chr01	130900	130978
768_4_G12	chr01	80749	80947
768_4_G3	chr01	35569	35632
768_4_G3	chr01	108815	110857
768_4_G6	chr01	191020	191466
768_4_G8	chr01	35569	35632
768_4_H11	chr01	130363	130779
768_4_H11	chr01	131306	132069
768_4_H12	chr01	197867	197977
768_4_H2	chr01	44151	44385
768_4_H2	chr01	47207	47661
768_4_H2	chr01	129518	130255
768_4_H2	chr01	132069	135321
768_4_H4	chr01	82380	83614
768_4_H4	chr01	167174	170721
768_4_H6	chr01	82380	83614
768_4_H8	chr01	84047	84859
768_4_H9	chr01	192525	192717
768_5_A1	chr01	129518	130255
768_5_A11	chr01	188933	189700
768_5_A2	chr01	85752	87491
768_5_A2	chr01	88009	90331
768_5_A2	chr01	173220	173964
768_5_A4	chr01	129076	129477
768_5_A4	chr01	186133	186250
768_5_A5	chr01	84047	84859
768_5_A6	chr01	129518	130255
768_5_A6	chr01	191020	191466
768_5_A9	chr01	114825	115630
768_5_B10	chr01	75308	75521
768_5_B10	chr01	76498	77116
768_5_B10	chr01	193254	193731
768_5_B11	chr01	32272	32512
768_5_B11	chr01	37370	37461
768_5_B11	chr01	111181	112137
768_5_B11	chr01	175407	175847
768_5_B2	chr01	195516	195904
768_5_B2	chr01	196855	197114
768_5_B3	chr01	132069	135321
768_5_B5	chr01	46376	46724
768_5_B5	chr01	71617	72953
768_5_B6	chr01	108929	110857
768_5_B7	chr01	81842	82077
768_5_B7	chr01	186708	186748
768_5_B7	chr01	190615	190630
768_5_B7	chr01	191812	192164
768_5_B7	chr01	195744	195904
768_5_B8	chr01	57456	57740
768_5_B8	chr01	112137	113133
768_5_B9	chr01	67802	68740
768_5_B9	chr01	167174	170721
768_5_C1	chr01	71009	71282
768_5_C10	chr01	68552	68726
768_5_C10	chr01	70622	70906
768_5_C10	chr01	107971	108458
768_5_C11	chr01	37522	37923
768_5_C11	chr01	66697	67716
768_5_C11	chr01	95749	96048
768_5_C12	chr01	111181	112137
768_5_C3	chr01	121236	126903
768_5_C4	chr01	121236	128638
768_5_C4	chr01	176711	176946
768_5_C5	chr01	39163	39908
768_5_C5	chr01	74646	74787
768_5_C7	chr01	49615	49872
768_5_C9	chr01	39163	39908
768_5_C9	chr01	180976	181191
768_5_D1	chr01	187762	188184
768_5_D10	chr01	38534	38658
768_5_D10	chr01	167174	170721
768_5_D3	chr01	188933	191466
768_5_D4	chr01	84047	85481
768_5_D4	chr01	132069	135321
768_5_D4	chr01	191020	191466
768_5_D5	chr01	188145	189700
768_5_D7	chr01	155507	158816
768_5_E10	chr01	39163	39908
768_5_E11	chr01	69404	69722
768_5_E4	chr01	176946	178652
768_5_E5	chr01	104069	107246
768_5_E8	chr01	108929	109736
768_5_E9	chr01	82380	83614
768_5_E9	chr01	109736	110857
768_5_E9	chr01	188184	188875
768_5_F1	chr01	111181	112137
768_5_F1	chr01	131306	135321
768_5_F1	chr01	167174	170721
768_5_F11	chr01	80749	80947
768_5_F11	chr01	135327	136912
768_5_F11	chr01	137338	138501
768_5_F12	chr01	188184	193731
768_5_F2	chr01	188933	190019
768_5_F2	chr01	191020	191466
768_5_F2	chr01	195904	196192
768_5_F6	chr01	132069	135321
768_5_F7	chr01	185474	185873
768_5_F8	chr01	32512	32653
768_5_F9	chr01	60446	60775
768_5_F9	chr01	167174	170721
768_5_G1	chr01	188184	189700
768_5_G11	chr01	60446	60775
768_5_G11	chr01	130363	130779
768_5_G11	chr01	167174	170721
768_5_G11	chr01	175407	175847
768_5_G12	chr01	158872	159624
768_5_G12	chr01	167174	170721
768_5_G3	chr01	183347	183875
768_5_G4	chr01	188184	189700
768_5_G5	chr01	39163	39908
768_5_G5	chr01	82380	83614
768_5_G5	chr01	121236	126903
768_5_G6	chr01	121236	126903
768_5_G9	chr01	141986	143087
768_5_H1	chr01	38362	38491
768_5_H1	chr01	112137	113133
768_5_H1	chr01	115666	116328
768_5_H10	chr01	66179	66697
768_5_H10	chr01	104069	107246
768_5_H10	chr01	167174	170721
768_5_H12	chr01	75521	78393
768_5_H12	chr01	115666	128638
768_5_H2	chr01	129518	130255
768_5_H2	chr01	131306	132069
768_5_H5	chr01	135327	136912
768_5_H5	chr01	137338	138501
768_5_H9	chr01	84047	84859
768_6_A1	chr01	81307	81605
768_6_A11	chr01	38121	38505
768_6_A11	chr01	38534	38658
768_6_A11	chr01	192525	192717
768_6_A12	chr01	137338	138501
768_6_A12	chr01	187274	187405
768_6_A2	chr01	84859	85481
768_6_A2	chr01	131306	132069
768_6_A3	chr01	181818	182039
768_6_A4	chr01	173220	173964
768_6_A5	chr01	71617	72953
768_6_A6	chr01	132069	135321
768_6_A7	chr01	167174	170721
768_6_A8	chr01	87781	87860
768_6_A8	chr01	191020	191611
768_6_A9	chr01	67802	68726
768_6_A9	chr01	110857	113133
768_6_B1	chr01	50841	50946
768_6_B1	chr01	112137	113133
768_6_B10	chr01	190025	190126
768_6_B10	chr01	193254	193731
768_6_B2	chr01	131306	135321
768_6_B3	chr01	74787	75074
768_6_B5	chr01	113327	118998
768_6_C1	chr01	94768	95170
768_6_C10	chr01	137065	138501
768_6_C11	chr01	56787	57740
768_6_C2	chr01	80749	80947
768_6_C2	chr01	115666	116328
768_6_C2	chr01	167174	170721
768_6_C4	chr01	66697	67477
768_6_C7	chr01	194163	194235
768_6_C9	chr01	31404	31636
768_6_C9	chr01	114284	116328
768_6_D1	chr01	77738	78188
768_6_D10	chr01	82380	83614
768_6_D12	chr01	191020	191466
768_6_D2	chr01	104069	107246
768_6_D4	chr01	153184	155507
768_6_D5	chr01	83614	84047
768_6_D8	chr01	75308	76206
768_6_D9	chr01	173220	174672
768_6_E1	chr01	188933	190019
768_6_E11	chr01	91630	92385
768_6_E11	chr01	93564	94473
768_6_E12	chr01	67477	67716
768_6_E3	chr01	57740	59350
768_6_E3	chr01	77738	78347
768_6_E4	chr01	71617	72953
768_6_E5	chr01	132069	135321
768_6_E5	chr01	190025	190396
768_6_E7	chr01	167174	170721
768_6_E8	chr01	66697	67477
768_6_F1	chr01	108929	111181
768_6_F10	chr01	167174	170721
768_6_F11	chr01	132069	135321
768_6_F12	chr01	77434	77555
768_6_F12	chr01	80078	81254
768_6_F3	chr01	50841	50946
768_6_F3	chr01	170940	172091
768_6_F3	chr01	172851	172968
768_6_F4	chr01	57456	57740
768_6_F5	chr01	57740	59350
768_6_F5	chr01	155507	158816
768_6_F6	chr01	39163	40861
768_6_F6	chr01	92385	100841
768_6_F9	chr01	82380	83614
768_6_G1	chr01	121236	128638
768_6_G1	chr01	130779	135321
768_6_G10	chr01	178680	178987
768_6_G11	chr01	57740	59350
768_6_G12	chr01	46376	46724
768_6_G12	chr01	51523	51775
768_6_G12	chr01	111181	115630
768_6_G2	chr01	146541	147416
768_6_G2	chr01	188933	190019
768_6_G5	chr01	131306	135321
768_6_G6	chr01	35071	35566
768_6_G6	chr01	56787	57456
768_6_G7	chr01	39163	39908
768_6_G8	chr01	100274	100841
768_6_H11	chr01	181746	182039
768_6_H11	chr01	182513	183264
768_6_H2	chr01	103578	103867
768_6_H4	chr01	56787	57456
768_6_H4	chr01	115666	116328
768_6_H4	chr01	191812	192164
768_6_H7	chr01	46376	46724
768_6_H7	chr01	61709	62000
768_6_H7	chr01	188184	188875
768_6_H8	chr01	36899	37295
768_6_H8	chr01	104069	107246
768_6_H8	chr01	139279	141186
768_6_H8	chr01	190874	191020
768_6_H9	chr01	85752	87491
768_7_A1	chr01	63993	64500
768_7_A10	chr01	126903	128638
768_7_A10	chr01	129518	130255
768_7_A11	chr01	131306	132069
768_7_A11	chr01	167174	170721
768_7_A12	chr01	35071	35467
768_7_A12	chr01	87603	87860
768_7_A12	chr01	88009	90331
768_7_A3	chr01	34555	34992
768_7_A3	chr01	37977	38121
768_7_A3	chr01	126903	128638
768_7_A5	chr01	82380	83614
768_7_A5	chr01	167174	170721
768_7_A7	chr01	66179	67477
768_7_A7	chr01	137338	138501
768_7_A8	chr01	193801	194095
768_7_A9	chr01	131306	132069
768_7_B1	chr01	196325	196417
768_7_B10	chr01	109736	110857
768_7_B11	chr01	88009	90331
768_7_B11	chr01	92892	93564
768_7_B3	chr01	57740	59350
768_7_B4	chr01	32272	32512
768_7_B4	chr01	186250	186285
768_7_B5	chr01	88009	90331
768_7_B6	chr01	57740	59350
768_7_B6	chr01	188933	189700
768_7_B9	chr01	70229	70346
768_7_B9	chr01	167174	170721
768_7_B9	chr01	193254	193731
768_7_C1	chr01	31404	31636
768_7_C1	chr01	42685	43005
768_7_C1	chr01	44151	44589
768_7_C1	chr01	99611	99930
768_7_C10	chr01	85752	87491
768_7_C10	chr01	88009	90331
768_7_C11	chr01	28698	28846
768_7_C11	chr01	107539	107971
768_7_C11	chr01	194163	194235
768_7_C12	chr01	188184	188875
768_7_C2	chr01	130978	131306
768_7_C2	chr01	176946	178599
768_7_C2	chr01	191812	192164
768_7_C3	chr01	83614	84859
768_7_C3	chr01	114825	115630
768_7_C3	chr01	181818	182039
768_7_C4	chr01	191020	192190
768_7_C7	chr01	82380	84047
768_7_C7	chr01	131306	132069
768_7_C9	chr01	101713	102346
768_7_D1	chr01	67477	67716
768_7_D1	chr01	104069	107246
768_7_D1	chr01	188087	188145
768_7_D10	chr01	57740	59350
768_7_D10	chr01	191812	192164
768_7_D11	chr01	109736	110857
768_7_D12	chr01	66179	67477
768_7_D12	chr01	192190	192279
768_7_D12	chr01	192717	193125
768_7_D12	chr01	193254	194400
768_7_D12	chr01	194946	195138
768_7_D12	chr01	195453	195516
768_7_D3	chr01	71617	72953
768_7_D3	chr01	113327	114284
768_7_D5	chr01	187762	188087
768_7_D6	chr01	130293	130900
768_7_D8	chr01	80947	81605
768_7_D8	chr01	82380	83614
768_7_D8	chr01	131306	132069
768_7_E10	chr01	126903	128638
768_7_E12	chr01	132069	141986
768_7_E2	chr01	111181	112137
768_7_E3	chr01	132069	135321
768_7_E4	chr01	187416	187699
768_7_E6	chr01	192463	192525
768_7_E7	chr01	33613	33701
768_7_F1	chr01	182513	183264
768_7_F1	chr01	184504	184915
768_7_F11	chr01	132069	135321
768_7_F12	chr01	126903	128638
768_7_F2	chr01	167174	170721
768_7_F3	chr01	191812	192164
768_7_F3	chr01	193254	193731
768_7_F3	chr01	196278	196325
768_7_F6	chr01	172851	175847
768_7_F7	chr01	57740	60199
768_7_F7	chr01	61452	61709
768_7_F8	chr01	99611	99930
768_7_F8	chr01	176711	178987
768_7_G10	chr01	71617	72953
768_7_G10	chr01	104069	107246
768_7_G11	chr01	59660	60199
768_7_G11	chr01	62362	62649
768_7_G11	chr01	91630	92385
768_7_G12	chr01	132069	135321
768_7_G3	chr01	82380	83614
768_7_G4	chr01	93564	94473
768_7_G5	chr01	112137	113133
768_7_G6	chr01	57740	59350
768_7_G6	chr01	82380	83614
768_7_G6	chr01	167174	170721
768_7_G7	chr01	192190	192279
768_7_G9	chr01	84047	84859
768_7_G9	chr01	85752	87491
768_7_G9	chr01	88009	90331
768_7_H10	chr01	37977	38362
768_7_H11	chr01	131306	135321
768_7_H12	chr01	91045	91630
768_7_H12	chr01	115666	116328
768_7_H2	chr01	75521	76206
768_7_H3	chr01	132069	135321
768_7_H4	chr01	111181	112137
768_7_H4	chr01	193801	194095
768_7_H7	chr01	57740	59350
768_7_H7	chr01	191466	191698
768_7_H8	chr01	34555	34992
768_8_A1	chr01	85752	87491
768_8_A10	chr01	197867	197977
768_8_A11	chr01	186049	197664
768_8_A3	chr01	69722	69999
768_8_A3	chr01	167174	170721
768_8_A4	chr01	57740	59350
768_8_A6	chr01	30210	30981
768_8_A6	chr01	132069	136912
768_8_A7	chr01	41482	41753
768_8_A7	chr01	46376	46724
768_8_A7	chr01	117941	118998
768_8_A7	chr01	191020	191611
768_8_A9	chr01	34498	35467
768_8_A9	chr01	192717	193125
768_8_B1	chr01	126903	128638
768_8_B1	chr01	129076	129477
768_8_B10	chr01	68870	69113
768_8_B10	chr01	109736	110857
768_8_B11	chr01	112137	113133
768_8_B12	chr01	91045	92385
768_8_B12	chr01	92892	94473
768_8_B12	chr01	129518	130255
768_8_B6	chr01	187762	188087
768_8_B8	chr01	167174	170721
768_8_B9	chr01	85752	87491
768_8_B9	chr01	112137	113133
768_8_C10	chr01	75521	76206
768_8_C10	chr01	193801	194095
768_8_C2	chr01	75521	76206
768_8_C2	chr01	78188	78347
768_8_C3	chr01	126903	128638
768_8_C3	chr01	167174	170721
768_8_C4	chr01	111181	112137
768_8_C4	chr01	166932	170721
768_8_C6	chr01	59660	60199
768_8_C6	chr01	187762	188087
768_8_C7	chr01	66697	67477
768_8_C7	chr01	132069	135321
768_8_C8	chr01	132069	135321
768_8_C8	chr01	181818	182039
768_8_C9	chr01	57740	59350
768_8_C9	chr01	71617	72953
768_8_C9	chr01	129518	130293
768_8_D10	chr01	67802	68552
768_8_D11	chr01	82380	83614
768_8_D12	chr01	131306	132069
768_8_D2	chr01	121236	126903
768_8_D4	chr01	112137	113133
768_8_D5	chr01	112137	115630
768_8_D5	chr01	167174	170721
768_8_D6	chr01	40381	40680
768_8_D6	chr01	155507	159624
768_8_D7	chr01	29181	30052
768_8_D7	chr01	129518	130255
768_8_D8	chr01	69404	69722
768_8_D9	chr01	109736	110857
768_8_D9	chr01	132069	135321
768_8_E10	chr01	195138	195450
768_8_E11	chr01	57740	59350
768_8_E11	chr01	155507	158816
768_8_E2	chr01	176946	178599
768_8_E3	chr01	126903	128638
768_8_E3	chr01	132069	135321
768_8_E4	chr01	82380	83614
768_8_E4	chr01	139279	141186
768_8_E5	chr01	62991	63993
768_8_E6	chr01	135327	136912
768_8_E7	chr01	64500	65366
768_8_E7	chr01	66697	67477
768_8_E7	chr01	188184	188875
768_8_E9	chr01	121236	128638
768_8_F1	chr01	62991	63993
768_8_F10	chr01	111181	112137
768_8_F10	chr01	191812	192164
768_8_F11	chr01	96093	98420
768_8_F11	chr01	190630	190874
768_8_F11	chr01	194619	194797
768_8_F2	chr01	71617	72953
768_8_F5	chr01	188145	188875
768_8_F6	chr01	94864	95044
768_8_F7	chr01	182513	183264
768_8_F8	chr01	191466	191611
768_8_F9	chr01	182087	182204
768_8_G1	chr01	57740	59350
768_8_G1	chr01	185153	185474
768_8_G10	chr01	67802	68726
768_8_G11	chr01	129518	130255
768_8_G12	chr01	167174	170721
768_8_G2	chr01	184915	185144
768_8_G4	chr01	66697	67477
768_8_G4	chr01	96093	98348
768_8_G4	chr01	100064	100274
768_8_G4	chr01	167174	170721
768_8_G5	chr01	78393	132069
768_8_G5	chr01	197117	197664
768_8_G6	chr01	111181	116328
768_8_G7	chr01	132069	135321
768_8_G8	chr01	57740	59350
768_8_G8	chr01	82380	85481
768_8_G8	chr01	187728	189700
768_8_G8	chr01	191020	191466
768_8_H1	chr01	75074	75212
768_8_H1	chr01	121236	126903
768_8_H3	chr01	126903	128638
768_8_H3	chr01	176711	178599
768_8_H5	chr01	114825	115630
768_8_H6	chr01	56787	57456
768_8_H6	chr01	109736	110857
768_8_H7	chr01	35071	35467
768_8_H9	chr01	129518	130255
768_8_H9	chr01	197867	198107
768_1_A1	chr02	128550	128960
768_1_A1	chr02	156779	157620
768_1_A1	chr02	359976	360767
768_1_A1	chr02	366247	366262
768_1_A1	chr02	504581	504749
768_1_A1	chr02	701349	701827
768_1_A10	chr02	43345	43651
768_1_A10	chr02	215184	215965
768_1_A10	chr02	218042	218318
768_1_A10	chr02	544057	544850
768_1_A10	chr02	651611	652357
768_1_A10	chr02	775344	775559
768_1_A10	chr02	789108	789134
768_1_A10	chr02	799800	800049
768_1_A11	chr02	290619	291653
768_1_A11	chr02	633955	635122
768_1_A11	chr02	666844	668071
768_1_A2	chr02	622490	622844
768_1_A3	chr02	69352	70391
768_1_A3	chr02	139082	140134
768_1_A3	chr02	383955	387597
768_1_A3	chr02	437748	438810
768_1_A3	chr02	782140	782365
768_1_A4	chr02	342263	342609
768_1_A4	chr02	430061	431223
768_1_A4	chr02	697498	698024
768_1_A4	chr02	749098	750878
768_1_A5	chr02	505425	506132
768_1_A5	chr02	773885	774582
768_1_A6	chr02	293099	293354
768_1_A6	chr02	648203	648381
768_1_A6	chr02	662439	666703
768_1_A6	chr02	767426	769695
768_1_A6	chr02	773085	773817
768_1_A7	chr02	61997	62827
768_1_A7	chr02	63301	63828
768_1_A7	chr02	75081	75561
768_1_A7	chr02	797887	798741
768_1_A8	chr02	404167	406105
768_1_A8	chr02	446401	447414
768_1_A8	chr02	486622	486872
768_1_A8	chr02	487775	488745
768_1_A8	chr02	490526	491470
768_1_A8	chr02	741727	741879
768_1_A9	chr02	504967	506132
768_1_A9	chr02	643171	645464
768_1_A9	chr02	769899	771540
768_1_B1	chr02	61284	61807
768_1_B1	chr02	208027	208546
768_1_B1	chr02	638486	638711
768_1_B10	chr02	48759	49600
768_1_B10	chr02	104917	105291
768_1_B10	chr02	662439	666703
768_1_B11	chr02	47968	48759
768_1_B11	chr02	255741	256649
768_1_B11	chr02	503396	504529
768_1_B11	chr02	509714	510427
768_1_B11	chr02	635122	635440
768_1_B11	chr02	737227	737324
768_1_B12	chr02	496534	497127
768_1_B12	chr02	498127	498342
768_1_B12	chr02	498398	498569
768_1_B2	chr02	88287	89545
768_1_B2	chr02	100415	101105
768_1_B2	chr02	254007	254813
768_1_B3	chr02	343843	343968
768_1_B3	chr02	484997	485252
768_1_B3	chr02	485857	486410
768_1_B3	chr02	627882	628802
768_1_B3	chr02	629254	629631
768_1_B4	chr02	124577	124919
768_1_B4	chr02	156779	158203
768_1_B4	chr02	407471	408646
768_1_B4	chr02	490613	491470
768_1_B4	chr02	543057	543293
768_1_B4	chr02	735802	736309
768_1_B4	chr02	739032	739558
768_1_B4	chr02	795863	796183
768_1_B5	chr02	286002	286708
768_1_B5	chr02	448182	448810
768_1_B5	chr02	450371	450932
768_1_B5	chr02	536420	536631
768_1_B5	chr02	791330	791375
768_1_B6	chr02	25978	26010
768_1_B6	chr02	564036	564879
768_1_B7	chr02	47241	47609
768_1_B7	chr02	335090	337088
768_1_B8	chr02	291653	292193
768_1_B8	chr02	564879	565128
768_1_B9	chr02	136979	137275
768_1_B9	chr02	196748	197038
768_1_B9	chr02	294230	295912
768_1_B9	chr02	552721	552883
768_1_B9	chr02	653677	653857
768_1_C1	chr02	72417	73223
768_1_C1	chr02	289906	289966
768_1_C1	chr02	383718	383955
768_1_C1	chr02	662439	666703
768_1_C1	chr02	725749	726628
768_1_C10	chr02	737392	737822
768_1_C11	chr02	158806	158989
768_1_C11	chr02	160621	160813
768_1_C11	chr02	257563	258069
768_1_C11	chr02	633613	633871
768_1_C12	chr02	73940	74850
768_1_C12	chr02	455557	455910
768_1_C12	chr02	456487	457008
768_1_C12	chr02	624005	624732
768_1_C12	chr02	743668	743894
768_1_C12	chr02	745440	745788
768_1_C2	chr02	661369	662089
768_1_C2	chr02	662439	666703
768_1_C3	chr02	542703	542832
768_1_C4	chr02	90713	92060
768_1_C4	chr02	489235	489574
768_1_C4	chr02	492893	493116
768_1_C5	chr02	339964	340277
768_1_C5	chr02	493530	493749
768_1_C6	chr02	96791	97070
768_1_C6	chr02	308890	309226
768_1_C6	chr02	703259	703775
768_1_C7	chr02	45821	46600
768_1_C7	chr02	280862	281251
768_1_C7	chr02	282495	282657
768_1_C7	chr02	782577	783138
768_1_C8	chr02	304384	305677
768_1_C8	chr02	345230	345286
768_1_C8	chr02	417462	417704
768_1_C8	chr02	548437	549460
768_1_C8	chr02	744635	745080
768_1_C9	chr02	43771	44005
768_1_C9	chr02	69352	69613
768_1_C9	chr02	288990	289364
768_1_C9	chr02	642771	643129
768_1_D1	chr02	161843	162254
768_1_D1	chr02	627882	628802
768_1_D1	chr02	659923	660232
768_1_D11	chr02	137395	137791
768_1_D11	chr02	138838	139082
768_1_D11	chr02	359976	360529
768_1_D11	chr02	469368	474255
768_1_D12	chr02	61997	62442
768_1_D12	chr02	194229	195963
768_1_D12	chr02	352749	352905
768_1_D2	chr02	329652	330201
768_1_D2	chr02	650614	651374
768_1_D2	chr02	738236	738881
768_1_D2	chr02	742716	743650
768_1_D2	chr02	746166	747833
768_1_D3	chr02	97070	97343
768_1_D3	chr02	399790	400821
768_1_D3	chr02	598323	598373
768_1_D3	chr02	785904	786049
768_1_D4	chr02	323896	324106
768_1_D4	chr02	620543	621280
768_1_D5	chr02	10943	11435
768_1_D5	chr02	151410	151868
768_1_D5	chr02	215184	215965
768_1_D5	chr02	648381	649178
768_1_D6	chr02	43771	44005
768_1_D6	chr02	145076	145402
768_1_D6	chr02	147400	147487
768_1_D6	chr02	670565	671371
768_1_D7	chr02	123803	123943
768_1_D7	chr02	410009	410986
768_1_D7	chr02	728141	728246
768_1_D7	chr02	729193	729542
768_1_D8	chr02	615966	616848
768_1_D8	chr02	617601	618162
768_1_D8	chr02	618903	619502
768_1_D8	chr02	717434	717749
768_1_D8	chr02	772338	773085
768_1_D8	chr02	775229	775556
768_1_D9	chr02	310705	310971
768_1_D9	chr02	475544	475850
768_1_D9	chr02	477362	477676
768_1_D9	chr02	736309	736871
768_1_D9	chr02	757904	758564
768_1_D9	chr02	762389	762661
768_1_E1	chr02	448182	448810
768_1_E1	chr02	454878	455198
768_1_E1	chr02	479746	480687
768_1_E10	chr02	70771	72015
768_1_E10	chr02	248981	250317
768_1_E10	chr02	252590	253220
768_1_E10	chr02	638486	639695
768_1_E10	chr02	716323	716462
768_1_E11	chr02	44207	44901
768_1_E11	chr02	107138	107420
768_1_E11	chr02	324760	326117
768_1_E11	chr02	698024	699456
768_1_E11	chr02	705628	706444
768_1_E12	chr02	131786	132336
768_1_E12	chr02	465864	466260
768_1_E12	chr02	717369	717434
768_1_E2	chr02	400901	401170
768_1_E2	chr02	402171	402837
768_1_E2	chr02	548170	548219
768_1_E2	chr02	725749	726628
768_1_E2	chr02	727750	727861
768_1_E3	chr02	309686	309822
768_1_E3	chr02	662439	666703
768_1_E4	chr02	73940	74850
768_1_E4	chr02	406109	406781
768_1_E4	chr02	408981	409358
768_1_E4	chr02	460334	460453
768_1_E4	chr02	462581	462938
768_1_E4	chr02	498929	498953
768_1_E4	chr02	544057	544850
768_1_E6	chr02	37451	37625
768_1_E6	chr02	161843	162683
768_1_E6	chr02	633955	638349
768_1_E7	chr02	81824	81995
768_1_E7	chr02	267510	268100
768_1_E7	chr02	682444	683587
768_1_E8	chr02	220621	227052
768_1_E8	chr02	467347	468339
768_1_E9	chr02	416420	417361
768_1_E9	chr02	467060	468864
768_1_F1	chr02	334379	335041
768_1_F1	chr02	585904	586213
768_1_F1	chr02	723449	723750
768_1_F10	chr02	166706	167177
768_1_F10	chr02	216253	216516
768_1_F10	chr02	379971	380635
768_1_F10	chr02	662439	666703
768_1_F10	chr02	744514	744635
768_1_F11	chr02	290619	291653
768_1_F11	chr02	294230	295028
768_1_F11	chr02	661369	662089
768_1_F12	chr02	143616	144823
768_1_F12	chr02	552721	552883
768_1_F12	chr02	714531	716761
768_1_F12	chr02	721157	721561
768_1_F12	chr02	744635	745080
768_1_F2	chr02	446401	447258
768_1_F2	chr02	761939	761966
768_1_F3	chr02	50951	51535
768_1_F3	chr02	168470	169486
768_1_F3	chr02	170871	171436
768_1_F3	chr02	328523	328529
768_1_F3	chr02	514740	514836
768_1_F3	chr02	682444	683587
768_1_F4	chr02	72230	72417
768_1_F4	chr02	289530	289601
768_1_F4	chr02	501067	501195
768_1_F4	chr02	502621	503190
768_1_F4	chr02	655446	656237
768_1_F5	chr02	10210	10325
768_1_F5	chr02	10801	10943
768_1_F5	chr02	69898	70391
768_1_F5	chr02	133166	133443
768_1_F5	chr02	133941	134875
768_1_F5	chr02	253220	254437
768_1_F5	chr02	451496	451807
768_1_F5	chr02	455198	455557
768_1_F6	chr02	190884	192292
768_1_F6	chr02	666844	668071
768_1_F6	chr02	800310	800649
768_1_F7	chr02	374116	374437
768_1_F7	chr02	469368	474255
768_1_F7	chr02	682444	683587
768_1_F7	chr02	761966	762332
768_1_F8	chr02	294230	295028
768_1_F8	chr02	406781	407471
768_1_F8	chr02	662439	666703
768_1_F9	chr02	45952	51535
768_1_F9	chr02	328523	328529
768_1_F9	chr02	514462	514836
768_1_F9	chr02	681409	683587
768_1_G1	chr02	70635	70771
768_1_G1	chr02	139082	139952
768_1_G1	chr02	313447	313672
768_1_G1	chr02	314329	315082
768_1_G1	chr02	636367	636989
768_1_G10	chr02	59751	59965
768_1_G10	chr02	82571	83657
768_1_G10	chr02	84974	85337
768_1_G10	chr02	120588	121113
768_1_G10	chr02	162423	162683
768_1_G10	chr02	300111	301002
768_1_G10	chr02	302972	303066
768_1_G10	chr02	304384	305677
768_1_G10	chr02	381543	381893
768_1_G11	chr02	100415	101105
768_1_G11	chr02	170155	170170
768_1_G11	chr02	255741	256649
768_1_G12	chr02	58784	63828
768_1_G12	chr02	583833	584392
768_1_G2	chr02	95378	96330
768_1_G2	chr02	123323	123803
768_1_G2	chr02	186756	187145
768_1_G2	chr02	487775	488745
768_1_G2	chr02	633955	635440
768_1_G3	chr02	87292	87770
768_1_G3	chr02	88287	89545
768_1_G3	chr02	300111	301002
768_1_G3	chr02	561760	562362
768_1_G3	chr02	662439	666703
768_1_G4	chr02	59496	60466
768_1_G4	chr02	156655	158203
768_1_G4	chr02	426882	427562
768_1_G4	chr02	464154	465411
768_1_G4	chr02	513331	513635
768_1_G4	chr02	681552	683587
768_1_G5	chr02	148432	148603
768_1_G5	chr02	700945	701130
768_1_G7	chr02	392016	392308
768_1_G7	chr02	392781	393175
768_1_G8	chr02	742716	743650
768_1_G8	chr02	774950	775066
768_1_G9	chr02	153010	153735
768_1_G9	chr02	313447	313672
768_1_G9	chr02	499064	499368
768_1_H1	chr02	291653	292193
768_1_H1	chr02	464730	465006
768_1_H1	chr02	468396	468864
768_1_H10	chr02	257563	258069
768_1_H10	chr02	635122	635440
768_1_H10	chr02	662439	666703
768_1_H11	chr02	73940	74850
768_1_H11	chr02	152753	153010
768_1_H11	chr02	269653	269904
768_1_H11	chr02	271912	272267
768_1_H12	chr02	278927	279623
768_1_H12	chr02	344280	346435
768_1_H12	chr02	349588	349987
768_1_H12	chr02	661369	662089
768_1_H2	chr02	290619	291653
768_1_H2	chr02	594776	595101
768_1_H2	chr02	596649	597095
768_1_H2	chr02	627882	628802
768_1_H2	chr02	641462	641909
768_1_H2	chr02	643171	644522
768_1_H3	chr02	714633	715327
768_1_H4	chr02	169499	169624
768_1_H4	chr02	170445	170596
768_1_H4	chr02	170871	171436
768_1_H4	chr02	633955	635122
768_1_H5	chr02	119453	119493
768_1_H5	chr02	183087	184239
768_1_H5	chr02	469368	474255
768_1_H8	chr02	120372	120430
768_1_H8	chr02	123803	123943
768_1_H8	chr02	160146	160406
768_1_H8	chr02	258982	259156
768_1_H8	chr02	389930	390127
768_1_H8	chr02	740513	740967
768_1_H8	chr02	758604	758922
768_1_H9	chr02	116260	118307
768_1_H9	chr02	328555	330201
768_1_H9	chr02	662089	666703
768_1_H9	chr02	785904	787324
768_2_A1	chr02	138838	139952
768_2_A1	chr02	141556	141990
768_2_A1	chr02	352032	352356
768_2_A10	chr02	194229	195963
768_2_A10	chr02	416420	417361
768_2_A10	chr02	722630	723097
768_2_A11	chr02	200011	200230
768_2_A11	chr02	376486	376520
768_2_A11	chr02	451496	451807
768_2_A11	chr02	646841	648174
768_2_A12	chr02	26029	26161
768_2_A12	chr02	131054	131708
768_2_A12	chr02	394425	395024
768_2_A12	chr02	651611	652357
768_2_A12	chr02	681552	682444
768_2_A12	chr02	735091	735235
768_2_A12	chr02	736309	736871
768_2_A4	chr02	720374	720583
768_2_A4	chr02	721157	721561
768_2_A6	chr02	118373	118924
768_2_A6	chr02	179260	180301
768_2_A6	chr02	183087	184239
768_2_A6	chr02	544850	545195
768_2_A8	chr02	70417	70635
768_2_A8	chr02	633613	633871
768_2_A9	chr02	193667	195963
768_2_A9	chr02	468396	474255
768_2_A9	chr02	759353	759657
768_2_B1	chr02	73940	74850
768_2_B10	chr02	493936	494986
768_2_B10	chr02	618553	618903
768_2_B10	chr02	705339	705622
768_2_B10	chr02	788372	788439
768_2_B11	chr02	72417	73223
768_2_B11	chr02	146110	146172
768_2_B11	chr02	288990	289364
768_2_B11	chr02	373009	373337
768_2_B11	chr02	583509	583820
768_2_B12	chr02	82085	82571
768_2_B12	chr02	676120	676894
768_2_B2	chr02	390739	391458
768_2_B2	chr02	765025	765572
768_2_B2	chr02	767426	769695
768_2_B3	chr02	155112	155357
768_2_B3	chr02	180610	181305
768_2_B3	chr02	488893	489235
768_2_B4	chr02	552721	552883
768_2_B5	chr02	295058	295631
768_2_B5	chr02	297226	297515
768_2_B5	chr02	392308	392540
768_2_B5	chr02	548437	549460
768_2_B6	chr02	180610	181282
768_2_B6	chr02	357723	358275
768_2_B6	chr02	452885	453089
768_2_B6	chr02	455198	455557
768_2_B6	chr02	792242	792459
768_2_B7	chr02	641462	641909
768_2_B8	chr02	305881	306242
768_2_B8	chr02	503396	504529
768_2_B8	chr02	540562	541383
768_2_B8	chr02	745440	745788
768_2_B9	chr02	12578	12914
768_2_B9	chr02	67358	68814
768_2_B9	chr02	162274	162423
768_2_B9	chr02	295058	295631
768_2_B9	chr02	297226	297515
768_2_B9	chr02	491470	491995
768_2_B9	chr02	662439	666703
768_2_B9	chr02	746166	748386
768_2_C1	chr02	48759	49600
768_2_C1	chr02	395650	396961
768_2_C1	chr02	736871	737227
768_2_C10	chr02	73940	74850
768_2_C10	chr02	287551	287997
768_2_C10	chr02	469368	474255
768_2_C11	chr02	314329	315082
768_2_C11	chr02	351333	351498
768_2_C11	chr02	521055	521572
768_2_C11	chr02	662439	666703
768_2_C12	chr02	93101	93412
768_2_C12	chr02	93813	93931
768_2_C12	chr02	167653	167797
768_2_C12	chr02	453089	453411
768_2_C2	chr02	479746	480687
768_2_C2	chr02	672008	672195
768_2_C3	chr02	660967	661309
768_2_C3	chr02	776363	777299
768_2_C5	chr02	193667	194229
768_2_C5	chr02	496534	497127
768_2_C5	chr02	773085	773817
768_2_C6	chr02	138838	139082
768_2_C6	chr02	141218	141556
768_2_C6	chr02	564036	565128
768_2_C6	chr02	605034	605662
768_2_C6	chr02	606585	606883
768_2_C6	chr02	716922	717369
768_2_C7	chr02	95378	96330
768_2_C7	chr02	342263	342609
768_2_C7	chr02	732673	733009
768_2_C8	chr02	567072	567475
768_2_C8	chr02	661369	662089
768_2_C8	chr02	662439	666703
768_2_C9	chr02	308422	308850
768_2_C9	chr02	633613	633871
768_2_D1	chr02	300111	301002
768_2_D1	chr02	576813	579126
768_2_D1	chr02	642576	642771
768_2_D1	chr02	679380	680039
768_2_D1	chr02	701349	701827
768_2_D10	chr02	191616	192292
768_2_D10	chr02	504749	504967
768_2_D10	chr02	505425	506132
768_2_D10	chr02	656525	656694
768_2_D10	chr02	657991	658502
768_2_D10	chr02	662439	666703
768_2_D10	chr02	736941	737227
768_2_D10	chr02	743894	744058
768_2_D12	chr02	290536	290619
768_2_D12	chr02	502621	504529
768_2_D2	chr02	48759	49600
768_2_D2	chr02	169624	169896
768_2_D2	chr02	369889	371137
768_2_D2	chr02	643171	644522
768_2_D2	chr02	662439	666703
768_2_D2	chr02	705628	706444
768_2_D3	chr02	68831	69352
768_2_D3	chr02	72417	73223
768_2_D3	chr02	247791	248161
768_2_D3	chr02	404167	406105
768_2_D3	chr02	686752	687867
768_2_D3	chr02	782577	783288
768_2_D4	chr02	68831	69613
768_2_D4	chr02	70417	70635
768_2_D4	chr02	84974	85337
768_2_D4	chr02	479746	480687
768_2_D5	chr02	339509	339737
768_2_D5	chr02	453698	454116
768_2_D5	chr02	489891	490526
768_2_D6	chr02	393232	393502
768_2_D7	chr02	451496	451807
768_2_D7	chr02	453698	454116
768_2_D8	chr02	165181	165528
768_2_D8	chr02	495462	495621
768_2_D8	chr02	560161	561046
768_2_D9	chr02	791828	792147
768_2_E1	chr02	19023	19967
768_2_E1	chr02	23682	24209
768_2_E1	chr02	28614	28957
768_2_E1	chr02	762661	763107
768_2_E10	chr02	586216	587304
768_2_E11	chr02	75921	76200
768_2_E11	chr02	533376	533651
768_2_E11	chr02	534658	534739
768_2_E11	chr02	682444	683587
768_2_E12	chr02	61284	61373
768_2_E12	chr02	698024	699456
768_2_E2	chr02	124962	125555
768_2_E2	chr02	289966	290536
768_2_E2	chr02	701349	701827
768_2_E3	chr02	588666	588837
768_2_E3	chr02	737227	737822
768_2_E4	chr02	128516	128672
768_2_E4	chr02	535730	536128
768_2_E4	chr02	680721	681161
768_2_E4	chr02	689373	690532
768_2_E5	chr02	123943	124177
768_2_E5	chr02	124962	125555
768_2_E5	chr02	299081	299174
768_2_E5	chr02	302305	302626
768_2_E5	chr02	465150	465465
768_2_E5	chr02	797887	798741
768_2_E6	chr02	122013	122999
768_2_E7	chr02	26161	26500
768_2_E8	chr02	105451	105801
768_2_E8	chr02	776363	777299
768_2_F1	chr02	366321	366752
768_2_F1	chr02	679380	680039
768_2_F10	chr02	207223	208027
768_2_F10	chr02	424601	424805
768_2_F11	chr02	102817	103654
768_2_F11	chr02	450371	450932
768_2_F12	chr02	156779	157620
768_2_F12	chr02	204539	205154
768_2_F12	chr02	248981	250317
768_2_F12	chr02	479746	480687
768_2_F2	chr02	706444	706978
768_2_F3	chr02	365652	365828
768_2_F3	chr02	430061	431223
768_2_F3	chr02	651611	652357
768_2_F3	chr02	746166	747833
768_2_F4	chr02	474396	475391
768_2_F4	chr02	552956	553315
768_2_F4	chr02	744635	745080
768_2_F4	chr02	746166	747833
768_2_F5	chr02	270207	271598
768_2_F5	chr02	352905	353411
768_2_F5	chr02	356803	357537
768_2_F5	chr02	357723	358275
768_2_F5	chr02	649245	649583
768_2_F5	chr02	687867	689151
768_2_F6	chr02	194229	197038
768_2_F7	chr02	97886	98303
768_2_F7	chr02	114769	115205
768_2_F7	chr02	116950	117729
768_2_F7	chr02	118956	119251
768_2_F7	chr02	369889	371137
768_2_F7	chr02	406109	407471
768_2_F7	chr02	409149	409358
768_2_F7	chr02	535208	535433
768_2_F7	chr02	595922	596214
768_2_F7	chr02	662439	666703
768_2_F8	chr02	133110	133166
768_2_F8	chr02	341630	341928
768_2_F8	chr02	554728	555313
768_2_F9	chr02	196584	220058
768_2_F9	chr02	389678	410009
768_2_F9	chr02	557645	587304
768_2_F9	chr02	633062	674170
768_2_G1	chr02	208027	208546
768_2_G1	chr02	212017	212354
768_2_G1	chr02	469368	474255
768_2_G1	chr02	490613	491470
768_2_G10	chr02	255125	255467
768_2_G10	chr02	259436	266358
768_2_G10	chr02	420559	420879
768_2_G10	chr02	729193	729542
768_2_G11	chr02	171498	173662
768_2_G11	chr02	474396	475391
768_2_G11	chr02	695474	697450
768_2_G3	chr02	290619	291653
768_2_G3	chr02	703037	703251
768_2_G4	chr02	737392	737822
768_2_G4	chr02	791330	792147
768_2_G5	chr02	431267	431657
768_2_G5	chr02	746166	747833
768_2_G5	chr02	775575	776363
768_2_G6	chr02	183087	184239
768_2_G6	chr02	203569	203913
768_2_G6	chr02	288880	288893
768_2_G6	chr02	452885	453575
768_2_G6	chr02	698024	699456
768_2_G7	chr02	326292	326338
768_2_G7	chr02	579126	579250
768_2_G7	chr02	660814	660967
768_2_G8	chr02	495697	495954
768_2_G8	chr02	497127	497471
768_2_G9	chr02	116710	116769
768_2_G9	chr02	515151	515205
768_2_G9	chr02	516890	517285
768_2_G9	chr02	632165	632891
768_2_G9	chr02	633955	635122
768_2_H1	chr02	43771	44901
768_2_H1	chr02	45951	47609
768_2_H10	chr02	122013	122999
768_2_H10	chr02	369083	369257
768_2_H11	chr02	48759	49600
768_2_H11	chr02	338666	339006
768_2_H11	chr02	469368	474255
768_2_H11	chr02	661369	662089
768_2_H12	chr02	173046	173662
768_2_H12	chr02	483798	488745
768_2_H2	chr02	97678	97886
768_2_H2	chr02	164998	165052
768_2_H2	chr02	490613	491470
768_2_H2	chr02	493530	493749
768_2_H2	chr02	701349	701827
768_2_H3	chr02	623267	625294
768_2_H3	chr02	735802	736941
768_2_H4	chr02	496042	496534
768_2_H5	chr02	180610	181282
768_2_H5	chr02	309476	309603
768_2_H5	chr02	685676	686216
768_2_H5	chr02	741405	741724
768_2_H6	chr02	168153	169486
768_2_H6	chr02	255741	256649
768_2_H6	chr02	582280	582465
768_2_H7	chr02	82571	83657
768_2_H7	chr02	706444	706978
768_2_H7	chr02	789134	789177
768_2_H8	chr02	499979	500492
768_2_H8	chr02	662439	666703
768_2_H8	chr02	799105	799224
768_2_H9	chr02	121424	121579
768_2_H9	chr02	194229	195963
768_2_H9	chr02	371137	371443
768_2_H9	chr02	553387	554314
768_2_H9	chr02	557098	557645
768_3_A1	chr02	469368	474255
768_3_A1	chr02	631763	632113
768_3_A10	chr02	307919	307944
768_3_A11	chr02	21768	21976
768_3_A11	chr02	71618	72015
768_3_A11	chr02	201006	201459
768_3_A11	chr02	289966	290536
768_3_A11	chr02	292922	293020
768_3_A11	chr02	487775	488745
768_3_A11	chr02	541383	541576
768_3_A11	chr02	633955	635122
768_3_A12	chr02	191245	191473
768_3_A12	chr02	193667	194229
768_3_A12	chr02	571282	571344
768_3_A3	chr02	145111	145402
768_3_A3	chr02	267510	268100
768_3_A3	chr02	270207	271598
768_3_A3	chr02	416420	417361
768_3_A3	chr02	650614	652357
768_3_A3	chr02	662439	666703
768_3_A4	chr02	45952	46600
768_3_A4	chr02	73940	74850
768_3_A4	chr02	285829	286708
768_3_A4	chr02	662439	666703
768_3_A6	chr02	73694	73940
768_3_A6	chr02	183087	305677
768_3_A6	chr02	622490	700343
768_3_A7	chr02	215184	215965
768_3_A7	chr02	287113	287260
768_3_A8	chr02	173662	175163
768_3_A8	chr02	388419	388827
768_3_A8	chr02	389474	389552
768_3_A9	chr02	133941	134875
768_3_A9	chr02	562988	564036
768_3_A9	chr02	797050	797158
768_3_B1	chr02	111753	111933
768_3_B10	chr02	82571	83657
768_3_B10	chr02	84821	84860
768_3_B10	chr02	160813	161466
768_3_B10	chr02	590977	591373
768_3_B10	chr02	792459	792962
768_3_B11	chr02	64136	64288
768_3_B11	chr02	194229	196148
768_3_B11	chr02	300111	301002
768_3_B11	chr02	786542	787324
768_3_B12	chr02	61284	61997
768_3_B12	chr02	70003	71273
768_3_B12	chr02	322002	322610
768_3_B12	chr02	376699	377768
768_3_B12	chr02	414920	415541
768_3_B12	chr02	463182	463836
768_3_B12	chr02	643171	644522
768_3_B3	chr02	376699	377585
768_3_B3	chr02	642771	643129
768_3_B4	chr02	138349	138532
768_3_B5	chr02	173662	174538
768_3_B6	chr02	23229	23682
768_3_B6	chr02	194229	195963
768_3_B6	chr02	311365	311675
768_3_B6	chr02	312472	313282
768_3_B7	chr02	48759	49600
768_3_B7	chr02	304384	305677
768_3_B7	chr02	390127	390346
768_3_B7	chr02	392540	392781
768_3_B8	chr02	25345	25978
768_3_B8	chr02	489891	490526
768_3_B8	chr02	657991	658502
768_3_B8	chr02	662439	666703
768_3_B8	chr02	703259	703775
768_3_B8	chr02	731591	731929
768_3_B8	chr02	746166	747833
768_3_B9	chr02	38797	39231
768_3_B9	chr02	341449	341630
768_3_B9	chr02	343843	343968
768_3_C1	chr02	259156	259233
768_3_C1	chr02	426882	427562
768_3_C1	chr02	502621	503190
768_3_C1	chr02	764106	764235
768_3_C11	chr02	404167	407471
768_3_C11	chr02	643171	644522
768_3_C11	chr02	797887	798741
768_3_C12	chr02	29187	36299
768_3_C12	chr02	131786	132336
768_3_C12	chr02	662439	666703
768_3_C2	chr02	124301	124508
768_3_C2	chr02	124962	125555
768_3_C2	chr02	166706	167177
768_3_C2	chr02	167429	167530
768_3_C2	chr02	491995	492328
768_3_C2	chr02	640145	640622
768_3_C2	chr02	797887	798741
768_3_C3	chr02	192579	193125
768_3_C3	chr02	452885	453089
768_3_C3	chr02	642160	642350
768_3_C3	chr02	643171	644522
768_3_C4	chr02	579492	579634
768_3_C5	chr02	100415	101105
768_3_C5	chr02	447414	447943
768_3_C5	chr02	449146	449582
768_3_C5	chr02	580066	580552
768_3_C5	chr02	631763	632113
768_3_C6	chr02	171927	172116
768_3_C6	chr02	296843	297226
768_3_C6	chr02	564036	564879
768_3_C7	chr02	27832	28538
768_3_C7	chr02	599093	599568
768_3_C7	chr02	649245	649583
768_3_C8	chr02	48759	49600
768_3_C8	chr02	296073	296774
768_3_C8	chr02	442873	443753
768_3_C8	chr02	701349	701827
768_3_C8	chr02	706444	706978
768_3_C8	chr02	760361	760595
768_3_C9	chr02	105801	105867
768_3_C9	chr02	322823	322968
768_3_C9	chr02	499979	500492
768_3_C9	chr02	680721	681161
768_3_C9	chr02	682444	683587
768_3_C9	chr02	737392	737822
768_3_D1	chr02	765025	765572
768_3_D11	chr02	660232	660647
768_3_D11	chr02	662439	666703
768_3_D12	chr02	47194	49600
768_3_D12	chr02	782577	784209
768_3_D2	chr02	613140	613530
768_3_D2	chr02	676894	677261
768_3_D4	chr02	196148	196407
768_3_D4	chr02	475544	475850
768_3_D4	chr02	770906	771540
768_3_D5	chr02	390739	392308
768_3_D5	chr02	434478	435230
768_3_D5	chr02	437148	437580
768_3_D5	chr02	477676	478960
768_3_D5	chr02	797887	798741
768_3_D6	chr02	70771	71158
768_3_D6	chr02	217697	218042
768_3_D6	chr02	383404	383763
768_3_D6	chr02	643171	644522
768_3_D6	chr02	762389	762661
768_3_D6	chr02	778891	779832
768_3_D7	chr02	149875	150203
768_3_D7	chr02	151410	152076
768_3_D7	chr02	217112	217679
768_3_D7	chr02	560161	561046
768_3_D7	chr02	773085	773817
768_3_D9	chr02	184239	184935
768_3_E1	chr02	379971	380635
768_3_E1	chr02	467060	468339
768_3_E1	chr02	622490	622844
768_3_E1	chr02	642160	642350
768_3_E1	chr02	725749	726628
768_3_E10	chr02	19023	19967
768_3_E10	chr02	20568	21007
768_3_E10	chr02	71618	72015
768_3_E10	chr02	190884	191210
768_3_E10	chr02	390739	391458
768_3_E10	chr02	633955	635122
768_3_E11	chr02	46717	46913
768_3_E11	chr02	594424	594776
768_3_E11	chr02	640622	641066
768_3_E12	chr02	206086	207174
768_3_E12	chr02	474396	484997
768_3_E12	chr02	698024	699456
768_3_E2	chr02	656694	657577
768_3_E2	chr02	776363	777299
768_3_E3	chr02	181708	182363
768_3_E3	chr02	712872	713033
768_3_E4	chr02	196420	196584
768_3_E4	chr02	487775	488745
768_3_E4	chr02	539247	539477
768_3_E4	chr02	727321	727576
768_3_E4	chr02	730054	730160
768_3_E5	chr02	256765	256923
768_3_E5	chr02	468396	480687
768_3_E6	chr02	102817	104101
768_3_E6	chr02	104917	105291
768_3_E6	chr02	247791	250790
768_3_E6	chr02	308284	308850
768_3_E6	chr02	440805	441378
768_3_E6	chr02	636367	636989
768_3_E7	chr02	749098	750878
768_3_E8	chr02	118956	119251
768_3_E8	chr02	124962	125555
768_3_E8	chr02	793875	794032
768_3_E9	chr02	308422	308850
768_3_E9	chr02	555799	556115
768_3_F1	chr02	716541	716761
768_3_F10	chr02	641462	641909
768_3_F12	chr02	36299	38797
768_3_F12	chr02	183087	184239
768_3_F12	chr02	651611	653857
768_3_F2	chr02	411146	411744
768_3_F2	chr02	625294	626087
768_3_F2	chr02	651611	652357
768_3_F2	chr02	701349	701827
768_3_F4	chr02	200011	200230
768_3_F4	chr02	201006	201459
768_3_F4	chr02	474396	475391
768_3_F4	chr02	680039	680214
768_3_F4	chr02	734404	734770
768_3_F5	chr02	27832	28538
768_3_F5	chr02	191616	192292
768_3_F5	chr02	359114	359574
768_3_F5	chr02	453698	454116
768_3_F6	chr02	170170	170793
768_3_F6	chr02	220621	227052
768_3_F6	chr02	701349	702516
768_3_F7	chr02	163124	163857
768_3_F7	chr02	391458	392308
768_3_F7	chr02	393186	393506
768_3_F7	chr02	393703	393966
768_3_F7	chr02	450932	451118
768_3_F9	chr02	44207	44901
768_3_F9	chr02	45952	46600
768_3_F9	chr02	533376	533651
768_3_F9	chr02	537543	538041
768_3_G1	chr02	125555	125765
768_3_G1	chr02	359574	359660
768_3_G1	chr02	359976	360529
768_3_G1	chr02	662439	666703
768_3_G10	chr02	320851	321309
768_3_G11	chr02	554728	555313
768_3_G11	chr02	715927	716323
768_3_G12	chr02	430034	431657
768_3_G12	chr02	759722	760244
768_3_G3	chr02	275024	275372
768_3_G3	chr02	276799	277566
768_3_G3	chr02	479746	480687
768_3_G4	chr02	213886	214381
768_3_G4	chr02	219384	220058
768_3_G4	chr02	485857	486410
768_3_G4	chr02	746166	747833
768_3_G6	chr02	413315	414892
768_3_G6	chr02	771674	771768
768_3_G6	chr02	787812	788364
768_3_G7	chr02	123638	123803
768_3_G7	chr02	128260	128516
768_3_G7	chr02	244092	244781
768_3_G8	chr02	248981	250317
768_3_G8	chr02	350176	350244
768_3_G8	chr02	468864	469080
768_3_G8	chr02	489891	490526
768_3_G8	chr02	615966	616848
768_3_G8	chr02	642576	642771
768_3_G8	chr02	643171	644522
768_3_G8	chr02	770838	770857
768_3_G8	chr02	786897	787324
768_3_G9	chr02	213061	213379
768_3_G9	chr02	326178	326292
768_3_G9	chr02	639233	639695
768_3_H1	chr02	323214	323896
768_3_H1	chr02	465150	465411
768_3_H1	chr02	670297	671371
768_3_H1	chr02	673207	673306
768_3_H10	chr02	488893	489235
768_3_H10	chr02	514071	514462
768_3_H10	chr02	516890	517285
768_3_H11	chr02	47968	48759
768_3_H11	chr02	68831	69352
768_3_H11	chr02	250538	250790
768_3_H11	chr02	345230	346361
768_3_H11	chr02	651611	652357
768_3_H11	chr02	742655	744058
768_3_H11	chr02	766335	766409
768_3_H12	chr02	46600	46717
768_3_H12	chr02	467347	468339
768_3_H12	chr02	738236	738881
768_3_H2	chr02	183087	184239
768_3_H2	chr02	251135	251549
768_3_H2	chr02	252104	252162
768_3_H2	chr02	621541	621958
768_3_H2	chr02	650614	651374
768_3_H3	chr02	67358	68814
768_3_H3	chr02	292860	293020
768_3_H4	chr02	39604	40026
768_3_H4	chr02	499979	500492
768_3_H4	chr02	503396	504529
768_3_H5	chr02	90221	90683
768_3_H5	chr02	274625	274973
768_3_H5	chr02	289966	290536
768_3_H5	chr02	458098	458634
768_3_H6	chr02	96791	97070
768_3_H6	chr02	641066	641225
768_3_H6	chr02	642771	644522
768_3_H7	chr02	73940	74850
768_3_H7	chr02	409149	409358
768_3_H7	chr02	469368	474255
768_3_H7	chr02	773885	774582
768_3_H9	chr02	107919	108151
768_3_H9	chr02	218042	218627
768_3_H9	chr02	218744	219122
768_3_H9	chr02	219384	220058
768_3_H9	chr02	390127	390346
768_3_H9	chr02	662439	666703
768_4_A1	chr02	320656	320851
768_4_A1	chr02	335090	337088
768_4_A1	chr02	496534	497127
768_4_A1	chr02	499595	499979
768_4_A1	chr02	792242	792962
768_4_A10	chr02	72417	73223
768_4_A10	chr02	308284	308422
768_4_A10	chr02	343243	343404
768_4_A10	chr02	547553	548170
768_4_A11	chr02	102817	103654
768_4_A11	chr02	159142	159229
768_4_A11	chr02	300111	301002
768_4_A11	chr02	469368	474255
768_4_A11	chr02	736309	736871
768_4_A2	chr02	197038	197467
768_4_A2	chr02	253220	254437
768_4_A2	chr02	617102	617601
768_4_A2	chr02	620543	621280
768_4_A2	chr02	677714	678023
768_4_A3	chr02	73940	74850
768_4_A3	chr02	452885	453089
768_4_A3	chr02	503190	504529
768_4_A4	chr02	47968	48759
768_4_A4	chr02	163124	163857
768_4_A4	chr02	399790	400821
768_4_A5	chr02	311365	311675
768_4_A6	chr02	47968	48759
768_4_A6	chr02	159430	159929
768_4_A6	chr02	160813	161466
768_4_A6	chr02	162423	162776
768_4_A6	chr02	538403	538600
768_4_A7	chr02	160023	160406
768_4_A7	chr02	309822	310032
768_4_A7	chr02	311675	312166
768_4_A7	chr02	660814	660967
768_4_A9	chr02	67358	68814
768_4_A9	chr02	450371	450932
768_4_A9	chr02	734404	735235
768_4_A9	chr02	739558	740967
768_4_A9	chr02	746166	748386
768_4_B1	chr02	300111	301002
768_4_B1	chr02	394425	394721
768_4_B1	chr02	496534	497127
768_4_B1	chr02	498776	498899
768_4_B1	chr02	782577	783138
768_4_B12	chr02	109490	110629
768_4_B12	chr02	112020	112337
768_4_B12	chr02	168470	169486
768_4_B3	chr02	149392	149765
768_4_B3	chr02	624005	624732
768_4_B4	chr02	308422	308850
768_4_B4	chr02	345286	346361
768_4_B5	chr02	319900	320491
768_4_B5	chr02	477362	477676
768_4_B5	chr02	479746	480687
768_4_B5	chr02	705628	706444
768_4_B5	chr02	708947	709988
768_4_B6	chr02	703259	703874
768_4_B6	chr02	776363	777299
768_4_B7	chr02	184239	184935
768_4_B8	chr02	194229	195963
768_4_B8	chr02	354425	354718
768_4_B8	chr02	797050	797158
768_4_B9	chr02	350176	404167
768_4_B9	chr02	422158	520556
768_4_B9	chr02	541601	669951
768_4_C1	chr02	148729	149392
768_4_C1	chr02	152486	152627
768_4_C1	chr02	467347	468339
768_4_C10	chr02	352356	352749
768_4_C10	chr02	482978	483707
768_4_C11	chr02	113455	113974
768_4_C11	chr02	483779	483938
768_4_C11	chr02	484153	484997
768_4_C12	chr02	88152	89545
768_4_C12	chr02	139082	139952
768_4_C12	chr02	141582	141990
768_4_C12	chr02	459955	460334
768_4_C12	chr02	513331	513635
768_4_C3	chr02	208027	208546
768_4_C4	chr02	49996	50566
768_4_C4	chr02	474396	475544
768_4_C4	chr02	601642	602356
768_4_C5	chr02	205894	206079
768_4_C5	chr02	474396	475391
768_4_C5	chr02	484153	484997
768_4_C5	chr02	672548	673207
768_4_C5	chr02	785024	785056
768_4_C5	chr02	790885	791052
768_4_C6	chr02	235116	235880
768_4_C6	chr02	236557	237153
768_4_C6	chr02	323214	323896
768_4_C6	chr02	339964	340277
768_4_C6	chr02	343416	343711
768_4_C6	chr02	695474	697450
768_4_C7	chr02	757434	757904
768_4_C8	chr02	23682	24209
768_4_C8	chr02	378865	379229
768_4_C8	chr02	492328	492881
768_4_C9	chr02	333432	334068
768_4_C9	chr02	736309	736871
768_4_D1	chr02	170209	170445
768_4_D1	chr02	303071	303148
768_4_D1	chr02	304384	305677
768_4_D10	chr02	168470	169486
768_4_D10	chr02	487775	488745
768_4_D10	chr02	494590	494986
768_4_D10	chr02	705628	706444
768_4_D10	chr02	784280	784569
768_4_D11	chr02	163124	163857
768_4_D11	chr02	393514	393599
768_4_D11	chr02	703994	704214
768_4_D12	chr02	125555	126133
768_4_D12	chr02	760298	760844
768_4_D12	chr02	778891	779832
768_4_D12	chr02	780454	781179
768_4_D3	chr02	248981	250317
768_4_D4	chr02	99632	100297
768_4_D4	chr02	145111	145402
768_4_D4	chr02	490613	491470
768_4_D4	chr02	662439	666703
768_4_D5	chr02	52032	52214
768_4_D5	chr02	235116	235880
768_4_D5	chr02	236557	237153
768_4_D5	chr02	414944	415541
768_4_D5	chr02	477676	478960
768_4_D5	chr02	479746	480687
768_4_D5	chr02	544057	544850
768_4_D5	chr02	736309	736871
768_4_D6	chr02	190673	190884
768_4_D6	chr02	383404	383718
768_4_D6	chr02	477362	478960
768_4_D6	chr02	701349	701827
768_4_D7	chr02	617102	617601
768_4_D7	chr02	736309	736871
768_4_D8	chr02	27832	28538
768_4_D8	chr02	183087	184239
768_4_D8	chr02	320851	321309
768_4_D8	chr02	393232	393502
768_4_D8	chr02	489891	490526
768_4_D9	chr02	70771	71158
768_4_D9	chr02	288990	289364
768_4_D9	chr02	557645	558434
768_4_D9	chr02	762389	762661
768_4_E1	chr02	105451	105801
768_4_E1	chr02	201006	201459
768_4_E1	chr02	409489	410009
768_4_E1	chr02	548437	549460
768_4_E10	chr02	90221	90683
768_4_E10	chr02	475544	475850
768_4_E10	chr02	492190	492220
768_4_E12	chr02	70003	70391
768_4_E12	chr02	456487	457008
768_4_E2	chr02	137129	137275
768_4_E2	chr02	217697	218042
768_4_E2	chr02	291653	292193
768_4_E2	chr02	482978	483707
768_4_E2	chr02	662439	666703
768_4_E3	chr02	97886	98303
768_4_E3	chr02	102817	103654
768_4_E3	chr02	300111	301002
768_4_E3	chr02	301834	301937
768_4_E3	chr02	303071	303148
768_4_E3	chr02	381543	381893
768_4_E3	chr02	383955	385746
768_4_E5	chr02	121646	121911
768_4_E5	chr02	124962	125555
768_4_E5	chr02	196748	197038
768_4_E5	chr02	286894	287110
768_4_E5	chr02	288990	289364
768_4_E5	chr02	585904	586213
768_4_E5	chr02	643171	644522
768_4_E6	chr02	303744	303954
768_4_E7	chr02	662439	666703
768_4_E8	chr02	81134	81824
768_4_E9	chr02	220621	227052
768_4_F1	chr02	38953	39231
768_4_F1	chr02	67105	67358
768_4_F1	chr02	287483	287551
768_4_F1	chr02	714125	714531
768_4_F11	chr02	257563	258069
768_4_F11	chr02	718800	719458
768_4_F12	chr02	73940	74850
768_4_F2	chr02	426663	427562
768_4_F2	chr02	428049	428976
768_4_F2	chr02	433850	434204
768_4_F2	chr02	662439	666703
768_4_F3	chr02	185481	185925
768_4_F3	chr02	187156	187555
768_4_F3	chr02	326178	326292
768_4_F3	chr02	326685	326897
768_4_F3	chr02	351621	351997
768_4_F5	chr02	509102	509285
768_4_F5	chr02	660967	661309
768_4_F6	chr02	735802	736871
[truncated: 33,458 more rows]
