# Supplementary material for: Genotyping 1000 yeast strains by next-generation sequencing
Source: BMC Genomics. 2013 Feb 9;14:90. doi: 10.1186/1471-2164-14-90 (PMC3575377; doi:10.1186/1471-2164-14-90)
Supplement: Additional file 1: Tables S1 — Summary of publications on DNA-Seq improvements, Tables S2. Quality measures for different library preparations, Tables S3. Oligonucleotide sequences, Tables S4. Recombination sites in SK1xS96 segregants, Tables S5. List of 20 regions with biggest differences between recombination frequency between S96xYJM789 and SK1xS96 set. [file 1471-2164-14-90-S1.zip › supplementary_Tables/Supplementary Table 5.txt]

chr	start	end	norm_y_rate	norm_k_rate
chr03	75546	77849	0.411017	5.0136561700314
chr06	208656	210955	0	4.29769554215511
chr16	214865	217015	0.440679	4.55824901075222
chr01	126903	129064	1e-06	4.01879253928985
chr04	129271	131513	0.422155	4.371703863473
chr13	796400	798446	0.462647	4.26193015457174
chr07	165117	167584	0.770067	4.1431524059958
chr02	194229	196420	0.866501	4.16048807577713
chr07	1011169	1013726	1.491206	4.75857119039806
chr13	860180	862694	2.66398	5.77892077804012
chr12	252616	255135	12.299883	3.96238641020246
chr10	464244	466446	11.762554	4.753176333756
chr12	510381	514583	8.087081	2.34212289757459
chr10	576543	580304	7.814251	2.40482234171813
chr08	514601	516779	9.013781	3.60636452434715
chr02	734770	738010	8.433948	3.17646922571879
chr15	941402	944427	6.846545	1.65669109112048
chr02	68831	71273	9.074101	4.01953305120391
chr05	459573	462609	8.757837	3.76474073445136
chr12	1011166	1013589	9.676909	4.71513067232722
