# Supplementary material for: Genotyping 1000 yeast strains by next-generation sequencing
Source: BMC Genomics. 2013 Feb 9;14:90. doi: 10.1186/1471-2164-14-90 (PMC3575377; doi:10.1186/1471-2164-14-90)
Supplement: Additional file 3 — bmf files (zipped files including + protocol). [file 1471-2164-14-90-S3.zip]

Archive with 10 entries (7 files):
- biomek-files/
- biomek-files/01_merge_pellets.bmf
- biomek-files/02_thorough_mixing.bmf
- biomek-files/03_mix_chloroform.bmf
- biomek-files/04_transfer_aquarious_phase.bmf
- biomek-files/PrepEase DNA Extraction from Yeast_96well.doc
- __MACOSX/
- __MACOSX/biomek-files/
- __MACOSX/biomek-files/._PrepEase DNA Extraction from Yeast_96well.doc
- biomek-files/SPRI_bead_clean-up_96well.bmf
